# Supplementary material for: Regulation of insulin resistance and type II diabetes by hepatitis C virus infection: A driver function of circulating miRNAs
Source: J Cell Mol Med. 2018 Feb 7;22(4):2071–85. doi: 10.1111/jcmm.13553 (PMC5867149; doi:10.1111/jcmm.13553)
Supplement: Supplementary file 1 [file JCMM-22-2071-s001.xlsx]

## Sheet: DIANA-microT-CDS
Gene Name	Gene ID	Transcript ID	Mirna Name	miTG score
BAI2	ENSG00000121753	ENST00000398542	hsa-miR-122-5p	0.999814
MYB	ENSG00000118513	ENST00000525514	hsa-miR-122-5p	0.999708
GYS1	ENSG00000104812	ENST00000323798	hsa-miR-122-5p	0.998724
NPEPPS	ENSG00000141279	ENST00000530514	hsa-miR-122-5p	0.998368
SLCO5A1	ENSG00000137571	ENST00000260126	hsa-miR-122-5p	0.998155
LMNB2	ENSG00000176619	ENST00000325327	hsa-miR-122-5p	0.997622
MUC17	ENSG00000169876	ENST00000379439	hsa-miR-122-5p	0.997541
CUX1	ENSG00000257923	ENST00000360264	hsa-miR-122-5p	0.996982
SLC17A1	ENSG00000124568	ENST00000377886	hsa-miR-122-5p	0.996234
P4HA1	ENSG00000122884	ENST00000373008	hsa-miR-122-5p	0.994094
TBR1	ENSG00000136535	ENST00000389554	hsa-miR-122-5p	0.990857
AC002451.1	ENSG00000269449	ENST00000601424	hsa-miR-122-5p	0.990079
SLC25A34	ENSG00000162461	ENST00000294454	hsa-miR-122-5p	0.988763
HNRNPU	ENSG00000153187	ENST00000444376	hsa-miR-122-5p	0.988645
BRPF1	ENSG00000156983	ENST00000383829	hsa-miR-122-5p	0.987793
C20orf112	ENSG00000197183	ENST00000359676	hsa-miR-122-5p	0.987721
KIF5B	ENSG00000170759	ENST00000302418	hsa-miR-122-5p	0.984275
GNG13	ENSG00000127588	ENST00000248150	hsa-miR-122-5p	0.983393
SOX11	ENSG00000176887	ENST00000322002	hsa-miR-122-5p	0.98244
ZNF430	ENSG00000118620	ENST00000595401	hsa-miR-122-5p	0.977594
TBC1D10B	ENSG00000169221	ENST00000409939	hsa-miR-122-5p	0.977154
IMMT	ENSG00000132305	ENST00000409258	hsa-miR-122-5p	0.974941
ADAMDEC1	ENSG00000134028	ENST00000520193	hsa-miR-122-5p	0.974833
BEST1	ENSG00000167995	ENST00000449131	hsa-miR-122-5p	0.971925
OCLN	ENSG00000197822	ENST00000355237	hsa-miR-122-5p	0.971872
VIL1	ENSG00000127831	ENST00000248444	hsa-miR-122-5p	0.969226
GALNTL6	ENSG00000174473	ENST00000506823	hsa-miR-122-5p	0.969201
KCNN3	ENSG00000143603	ENST00000271915	hsa-miR-122-5p	0.968914
NPIPB5	ENSG00000243716	ENST00000521555	hsa-miR-122-5p	0.96756
STAMBP	ENSG00000124356	ENST00000394070	hsa-miR-122-5p	0.965148
ERV3-1	ENSG00000213462	ENST00000394323	hsa-miR-122-5p	0.964879
CTDNEP1	ENSG00000175826	ENST00000574322	hsa-miR-122-5p	0.961446
EBLN2	ENSG00000255423	ENST00000533473	hsa-miR-122-5p	0.961414
STMN2	ENSG00000104435	ENST00000220876	hsa-miR-122-5p	0.96057
TSG101	ENSG00000074319	ENST00000536719	hsa-miR-122-5p	0.960065
SOX6	ENSG00000110693	ENST00000352083	hsa-miR-122-5p	0.959931
SMURF2	ENSG00000108854	ENST00000582081	hsa-miR-122-5p	0.957714
DUSP4	ENSG00000120875	ENST00000240100	hsa-miR-122-5p	0.956927
TMX3	ENSG00000166479	ENST00000299608	hsa-miR-122-5p	0.956503
FUNDC2	ENSG00000165775	ENST00000369498	hsa-miR-122-5p	0.955097
CANX	ENSG00000127022	ENST00000247461	hsa-miR-122-5p	0.955021
MECOM	ENSG00000085276	ENST00000264674	hsa-miR-122-5p	0.952486
KDM3B	ENSG00000120733	ENST00000510866	hsa-miR-122-5p	0.951968
GALNT12	ENSG00000119514	ENST00000375011	hsa-miR-122-5p	0.951732
HMGA2	ENSG00000149948	ENST00000541363	hsa-miR-122-5p	0.950017
HIATL2	ENSG00000196312	ENST00000602917	hsa-miR-122-5p	0.949242
GABRR1	ENSG00000146276	ENST00000457434	hsa-miR-122-5p	0.948839
BICD1	ENSG00000151746	ENST00000548411	hsa-miR-122-5p	0.948777
EPO	ENSG00000130427	ENST00000252723	hsa-miR-122-5p	0.948433
NFAT5	ENSG00000102908	ENST00000426654	hsa-miR-122-5p	0.94792
ATF6	ENSG00000118217	ENST00000367942	hsa-miR-122-5p	0.944991
ZNF827	ENSG00000151612	ENST00000508784	hsa-miR-122-5p	0.944936
MAPRE1	ENSG00000101367	ENST00000375571	hsa-miR-122-5p	0.944685
AP1AR	ENSG00000138660	ENST00000274000	hsa-miR-122-5p	0.94448
CCNG1	ENSG00000113328	ENST00000340828	hsa-miR-122-5p	0.944182
PRR23D1	ENSG00000255251	ENST00000533250	hsa-miR-122-5p	0.944009
PRR23D2	ENSG00000255378	ENST00000528972	hsa-miR-122-5p	0.943755
NPAS3	ENSG00000151322	ENST00000346562	hsa-miR-122-5p	0.942362
TTC6	ENSG00000139865	ENST00000533625	hsa-miR-122-5p	0.941935
RFXAP	ENSG00000133111	ENST00000255476	hsa-miR-122-5p	0.941057
PELI1	ENSG00000197329	ENST00000358912	hsa-miR-122-5p	0.940939
BCL2A1	ENSG00000140379	ENST00000335661	hsa-miR-122-5p	0.940531
CD40LG	ENSG00000102245	ENST00000370628	hsa-miR-122-5p	0.939303
KIAA1244	ENSG00000112379	ENST00000251691	hsa-miR-122-5p	0.935877
ADAM10	ENSG00000137845	ENST00000260408	hsa-miR-122-5p	0.934163
PTPRG	ENSG00000144724	ENST00000474889	hsa-miR-122-5p	0.933334
TBC1D22B	ENSG00000065491	ENST00000373491	hsa-miR-122-5p	0.933299
GIT1	ENSG00000108262	ENST00000225394	hsa-miR-122-5p	0.930228
ZNF213	ENSG00000085644	ENST00000576863	hsa-miR-122-5p	0.929253
LRR1	ENSG00000165501	ENST00000540712	hsa-miR-122-5p	0.929188
SLC9A1	ENSG00000090020	ENST00000263980	hsa-miR-122-5p	0.927534
SLC7A14	ENSG00000013293	ENST00000231706	hsa-miR-122-5p	0.92368
AC137932.1	ENSG00000268218	ENST00000602042	hsa-miR-122-5p	0.922786
GRHL2	ENSG00000083307	ENST00000251808	hsa-miR-122-5p	0.921869
AKAP10	ENSG00000108599	ENST00000225737	hsa-miR-122-5p	0.919432
SIRPB1	ENSG00000101307	ENST00000381605	hsa-miR-122-5p	0.919237
SEC22C	ENSG00000093183	ENST00000451653	hsa-miR-122-5p	0.918577
GALC	ENSG00000054983	ENST00000261304	hsa-miR-122-5p	0.915298
WDR47	ENSG00000085433	ENST00000369962	hsa-miR-122-5p	0.915161
VAMP3	ENSG00000049245	ENST00000054666	hsa-miR-122-5p	0.913485
RP11-826N14.2	ENSG00000248469	ENST00000512675	hsa-miR-122-5p	0.913308
CCDC150	ENSG00000144395	ENST00000431807	hsa-miR-122-5p	0.912846
ALDOA	ENSG00000149925	ENST00000569798	hsa-miR-122-5p	0.9115
FAM227B	ENSG00000166262	ENST00000559573	hsa-miR-122-5p	0.91072
BEND5	ENSG00000162373	ENST00000371833	hsa-miR-122-5p	0.910714
ST6GALNAC4	ENSG00000136840	ENST00000335791	hsa-miR-122-5p	0.909994
MIXL1	ENSG00000185155	ENST00000366810	hsa-miR-122-5p	0.909758
PIP4K2A	ENSG00000150867	ENST00000376573	hsa-miR-122-5p	0.909292
NICN1	ENSG00000145029	ENST00000273598	hsa-miR-122-5p	0.908237
FPGT-TNNI3K	ENSG00000259030	ENST00000370895	hsa-miR-122-5p	0.90823
CLIC4	ENSG00000169504	ENST00000374379	hsa-miR-122-5p	0.907586
PIGS	ENSG00000087111	ENST00000268758	hsa-miR-122-5p	0.907528
BPY2	ENSG00000183753	ENST00000331070	hsa-miR-122-5p	0.907498
BPY2C	ENSG00000185894	ENST00000382287	hsa-miR-122-5p	0.906536
BPY2B	ENSG00000183795	ENST00000382392	hsa-miR-122-5p	0.906471
GYPA	ENSG00000170180	ENST00000360771	hsa-miR-122-5p	0.906375
NEGR1	ENSG00000172260	ENST00000357731	hsa-miR-122-5p	0.906128
SRSF7	ENSG00000115875	ENST00000425778	hsa-miR-122-5p	0.906061
POLR1C	ENSG00000171453	ENST00000304004	hsa-miR-122-5p	0.905623
GPIHBP1	ENSG00000182851	ENST00000330824	hsa-miR-122-5p	0.905345
SF3B1	ENSG00000115524	ENST00000335508	hsa-miR-122-5p	0.904361
PLXNA2	ENSG00000076356	ENST00000367033	hsa-miR-122-5p	0.90366
METTL9	ENSG00000197006	ENST00000358154	hsa-miR-122-5p	0.903514
C10orf118	ENSG00000165813	ENST00000369287	hsa-miR-122-5p	0.901239
DDR2	ENSG00000162733	ENST00000367922	hsa-miR-122-5p	0.900716
AC016586.1	ENSG00000205147	ENST00000535853	hsa-miR-122-5p	0.899481
ALG3	ENSG00000214160	ENST00000411922	hsa-miR-122-5p	0.898091
TMEM78	ENSG00000177800	ENST00000323223	hsa-miR-122-5p	0.896319
MBNL1	ENSG00000152601	ENST00000357472	hsa-miR-122-5p	0.896178
MYO9A	ENSG00000066933	ENST00000356056	hsa-miR-122-5p	0.895854
AKT3	ENSG00000117020	ENST00000366539	hsa-miR-122-5p	0.894712
PGLYRP2	ENSG00000161031	ENST00000292609	hsa-miR-122-5p	0.894346
RP11-297N6.4	ENSG00000255046	ENST00000533405	hsa-miR-122-5p	0.894067
AC025278.1	ENSG00000204752	ENST00000377296	hsa-miR-122-5p	0.893493
ARHGAP32	ENSG00000134909	ENST00000524655	hsa-miR-122-5p	0.893348
ANKIB1	ENSG00000001629	ENST00000265742	hsa-miR-122-5p	0.89091
NPC1L1	ENSG00000015520	ENST00000289547	hsa-miR-122-5p	0.890503
MRPS11	ENSG00000181991	ENST00000325844	hsa-miR-122-5p	0.888634
SLC7A1	ENSG00000139514	ENST00000380752	hsa-miR-122-5p	0.885473
TRMT61B	ENSG00000171103	ENST00000439947	hsa-miR-122-5p	0.885037
C8orf86	ENSG00000196166	ENST00000358138	hsa-miR-122-5p	0.884442
CACNA1C	ENSG00000151067	ENST00000480911	hsa-miR-122-5p	0.883886
PAK3	ENSG00000077264	ENST00000372007	hsa-miR-122-5p	0.883639
ECE2	ENSG00000145194	ENST00000324557	hsa-miR-122-5p	0.88352
RP11-93B14.6	ENSG00000167046	ENST00000370520	hsa-miR-122-5p	0.883433
PKM	ENSG00000067225	ENST00000567118	hsa-miR-122-5p	0.88328
CCNYL1	ENSG00000163249	ENST00000295414	hsa-miR-122-5p	0.883073
C19orf54	ENSG00000188493	ENST00000470681	hsa-miR-122-5p	0.882752
BATF2	ENSG00000168062	ENST00000301887	hsa-miR-122-5p	0.881125
NTRK2	ENSG00000148053	ENST00000376208	hsa-miR-122-5p	0.880395
COLEC12	ENSG00000158270	ENST00000400256	hsa-miR-122-5p	0.880256
ARHGAP31	ENSG00000031081	ENST00000264245	hsa-miR-122-5p	0.880035
SPOCK2	ENSG00000107742	ENST00000373109	hsa-miR-122-5p	0.877709
PEG10	ENSG00000242265	ENST00000482108	hsa-miR-122-5p	0.877493
TMEM216	ENSG00000187049	ENST00000334888	hsa-miR-122-5p	0.876887
KIR2DL1	ENSG00000125498	ENST00000336077	hsa-miR-122-5p	0.875042
RHOT1	ENSG00000126858	ENST00000578205	hsa-miR-122-5p	0.874695
HIF1AN	ENSG00000166135	ENST00000299163	hsa-miR-122-5p	0.874215
CLIC1	ENSG00000213719	ENST00000375779	hsa-miR-122-5p	0.872827
SERF1A	ENSG00000172058	ENST00000354833	hsa-miR-122-5p	0.872171
RIMKLA	ENSG00000177181	ENST00000431473	hsa-miR-122-5p	0.87079
VAMP4	ENSG00000117533	ENST00000236192	hsa-miR-122-5p	0.870755
AL645730.2	ENSG00000227839	ENST00000448346	hsa-miR-122-5p	0.870073
PPTC7	ENSG00000196850	ENST00000354300	hsa-miR-122-5p	0.869856
BHLHE41	ENSG00000123095	ENST00000242728	hsa-miR-122-5p	0.868966
GPLD1	ENSG00000112293	ENST00000230036	hsa-miR-122-5p	0.868724
GSTO2	ENSG00000065621	ENST00000369707	hsa-miR-122-5p	0.86703
RBM43	ENSG00000184898	ENST00000331426	hsa-miR-122-5p	0.864147
NF1	ENSG00000196712	ENST00000495910	hsa-miR-122-5p	0.863541
USP8	ENSG00000138592	ENST00000396444	hsa-miR-122-5p	0.863181
RP11-1026M7.2	ENSG00000249109	ENST00000502515	hsa-miR-122-5p	0.862657
MED1	ENSG00000125686	ENST00000577831	hsa-miR-122-5p	0.861419
SIX3	ENSG00000138083	ENST00000260653	hsa-miR-122-5p	0.861054
SRF	ENSG00000112658	ENST00000265354	hsa-miR-122-5p	0.860083
TMEM253	ENSG00000232070	ENST00000418511	hsa-miR-122-5p	0.859475
C21orf90	ENSG00000182912	ENST00000354333	hsa-miR-122-5p	0.857691
DUSP28	ENSG00000188542	ENST00000405954	hsa-miR-122-5p	0.856956
EOGT	ENSG00000163378	ENST00000383701	hsa-miR-122-5p	0.856684
FOXK2	ENSG00000141568	ENST00000335255	hsa-miR-122-5p	0.854933
ADRBK2	ENSG00000100077	ENST00000324198	hsa-miR-122-5p	0.8542
LNPEP	ENSG00000113441	ENST00000231368	hsa-miR-122-5p	0.854122
KIR3DL1	ENSG00000167633	ENST00000391728	hsa-miR-122-5p	0.853395
C22orf39	ENSG00000242259	ENST00000509549	hsa-miR-122-5p	0.852742
PDK1	ENSG00000152256	ENST00000282077	hsa-miR-122-5p	0.852723
ZNF614	ENSG00000142556	ENST00000270649	hsa-miR-122-5p	0.851583
RIMS1	ENSG00000079841	ENST00000264839	hsa-miR-122-5p	0.851534
C1orf173	ENSG00000178965	ENST00000326665	hsa-miR-122-5p	0.850958
PIEZO2	ENSG00000154864	ENST00000582913	hsa-miR-122-5p	0.850434
PFKFB2	ENSG00000123836	ENST00000367080	hsa-miR-122-5p	0.849727
LRP10	ENSG00000197324	ENST00000359591	hsa-miR-122-5p	0.849382
DENND2C	ENSG00000175984	ENST00000393276	hsa-miR-122-5p	0.848828
KCTD7	ENSG00000243335	ENST00000275532	hsa-miR-122-5p	0.848669
DFFB	ENSG00000169598	ENST00000339350	hsa-miR-122-5p	0.846642
MOSPD1	ENSG00000101928	ENST00000370783	hsa-miR-122-5p	0.846549
KCTD14	ENSG00000151364	ENST00000353172	hsa-miR-122-5p	0.845327
EFHC1	ENSG00000096093	ENST00000371068	hsa-miR-122-5p	0.844514
CLDN2	ENSG00000165376	ENST00000336803	hsa-miR-122-5p	0.844367
ARHGAP19-SLIT1	ENSG00000269891	ENST00000453547	hsa-miR-122-5p	0.843036
NPHS1	ENSG00000161270	ENST00000378910	hsa-miR-122-5p	0.840427
RAVER1	ENSG00000161847	ENST00000293677	hsa-miR-122-5p	0.840285
ENY2	ENSG00000120533	ENST00000517311	hsa-miR-122-5p	0.839946
LAMC1	ENSG00000135862	ENST00000258341	hsa-miR-122-5p	0.839776
KIR2DL4	ENSG00000189013	ENST00000359085	hsa-miR-122-5p	0.839417
ZDHHC24	ENSG00000174165	ENST00000534073	hsa-miR-122-5p	0.838434
BMP1	ENSG00000168487	ENST00000520626	hsa-miR-122-5p	0.838074
SEC14L6	ENSG00000214491	ENST00000402034	hsa-miR-122-5p	0.836832
RP11-123K3.4	ENSG00000258830	ENST00000548184	hsa-miR-122-5p	0.836755
SLITRK3	ENSG00000121871	ENST00000475390	hsa-miR-122-5p	0.83591
PAPPA	ENSG00000182752	ENST00000328252	hsa-miR-122-5p	0.835779
POU3F3	ENSG00000198914	ENST00000361360	hsa-miR-122-5p	0.834287
FAM117B	ENSG00000138439	ENST00000392238	hsa-miR-122-5p	0.832445
FOXO3	ENSG00000118689	ENST00000343882	hsa-miR-122-5p	0.830148
TMCO5A	ENSG00000166069	ENST00000558158	hsa-miR-122-5p	0.829794
ERCC1	ENSG00000012061	ENST00000300853	hsa-miR-122-5p	0.827416
UPK2	ENSG00000110375	ENST00000264031	hsa-miR-122-5p	0.82677
PURB	ENSG00000146676	ENST00000395699	hsa-miR-122-5p	0.826717
NDRG3	ENSG00000101079	ENST00000359675	hsa-miR-122-5p	0.825428
AC135983.2	ENSG00000268759	ENST00000593303	hsa-miR-122-5p	0.823923
UBA52	ENSG00000221983	ENST00000442744	hsa-miR-122-5p	0.823452
NOS1	ENSG00000089250	ENST00000317775	hsa-miR-122-5p	0.820617
MICU3	ENSG00000155970	ENST00000318063	hsa-miR-122-5p	0.819753
ADAM33	ENSG00000149451	ENST00000356518	hsa-miR-122-5p	0.818237
RSPO1	ENSG00000169218	ENST00000401070	hsa-miR-122-5p	0.818231
FAM102A	ENSG00000167106	ENST00000373095	hsa-miR-122-5p	0.818079
PGS1	ENSG00000087157	ENST00000589425	hsa-miR-122-5p	0.81752
ZNF724P	ENSG00000196081	ENST00000418100	hsa-miR-122-5p	0.817051
PDZD8	ENSG00000165650	ENST00000334464	hsa-miR-122-5p	0.816391
WARS2	ENSG00000116874	ENST00000369426	hsa-miR-122-5p	0.816203
LTBP2	ENSG00000119681	ENST00000261978	hsa-miR-122-5p	0.81576
AGTPBP1	ENSG00000135049	ENST00000337006	hsa-miR-122-5p	0.815211
HPSE2	ENSG00000172987	ENST00000370549	hsa-miR-122-5p	0.814738
PRKRA	ENSG00000180228	ENST00000424699	hsa-miR-122-5p	0.814247
APPL2	ENSG00000136044	ENST00000547439	hsa-miR-122-5p	0.813868
AMER1	ENSG00000184675	ENST00000330258	hsa-miR-122-5p	0.813425
CDH6	ENSG00000113361	ENST00000265071	hsa-miR-122-5p	0.812233
AGO1	ENSG00000092847	ENST00000373204	hsa-miR-122-5p	0.810777
SERP1	ENSG00000120742	ENST00000239944	hsa-miR-122-5p	0.810687
C1ORF220	ENSG00000184909	ENST00000367636	hsa-miR-122-5p	0.810352
RAB3GAP1	ENSG00000115839	ENST00000264158	hsa-miR-122-5p	0.809701
TMED8	ENSG00000100580	ENST00000216468	hsa-miR-122-5p	0.809485
CACNA2D2	ENSG00000007402	ENST00000423994	hsa-miR-122-5p	0.808635
ARHGEF35	ENSG00000213214	ENST00000378115	hsa-miR-122-5p	0.80793
PROK2	ENSG00000163421	ENST00000353065	hsa-miR-122-5p	0.807803
STXBP4	ENSG00000166263	ENST00000376352	hsa-miR-122-5p	0.807103
ALG14	ENSG00000172339	ENST00000370205	hsa-miR-122-5p	0.806175
TECTB	ENSG00000119913	ENST00000369422	hsa-miR-122-5p	0.804289
DSG2	ENSG00000046604	ENST00000261590	hsa-miR-122-5p	0.804151
MSL3	ENSG00000005302	ENST00000337339	hsa-miR-122-5p	0.804005
KCNJ16	ENSG00000153822	ENST00000585558	hsa-miR-122-5p	0.803955
ENKUR	ENSG00000151023	ENST00000331161	hsa-miR-122-5p	0.80377
CTCFL	ENSG00000124092	ENST00000426658	hsa-miR-122-5p	0.803598
GIMAP6	ENSG00000133561	ENST00000328902	hsa-miR-122-5p	0.802515
GP2	ENSG00000169347	ENST00000302555	hsa-miR-122-5p	0.80211
RBL1	ENSG00000080839	ENST00000373664	hsa-miR-122-5p	0.801933
GPD1L	ENSG00000152642	ENST00000282541	hsa-miR-122-5p	0.801128
CWC27	ENSG00000153015	ENST00000508024	hsa-miR-122-5p	0.80077
UGGT1	ENSG00000136731	ENST00000376723	hsa-miR-122-5p	0.800445
ZKSCAN8	ENSG00000198315	ENST00000330236	hsa-miR-122-5p	0.800255
FBXL5	ENSG00000118564	ENST00000511441	hsa-miR-122-5p	0.800194
TNRC6A	ENSG00000090905	ENST00000491718	hsa-miR-122-5p	0.799164
NCKAP1	ENSG00000061676	ENST00000361354	hsa-miR-122-5p	0.79845
TPPP2	ENSG00000179636	ENST00000495665	hsa-miR-122-5p	0.797285
SAMD12	ENSG00000177570	ENST00000409003	hsa-miR-122-5p	0.797263
IKZF2	ENSG00000030419	ENST00000457361	hsa-miR-122-5p	0.796588
CTD-2369P2.12	ENSG00000267303	ENST00000586529	hsa-miR-122-5p	0.796488
PRPF38B	ENSG00000134186	ENST00000370021	hsa-miR-122-5p	0.795642
KALRN	ENSG00000160145	ENST00000291478	hsa-miR-122-5p	0.795517
CACNA1E	ENSG00000198216	ENST00000526775	hsa-miR-122-5p	0.795417
RPS15A	ENSG00000134419	ENST00000576436	hsa-miR-122-5p	0.794716
DCAF4L1	ENSG00000182308	ENST00000333141	hsa-miR-122-5p	0.793556
DSTYK	ENSG00000133059	ENST00000367160	hsa-miR-122-5p	0.793232
KLHDC1	ENSG00000197776	ENST00000359332	hsa-miR-122-5p	0.793083
CD320	ENSG00000167775	ENST00000596002	hsa-miR-122-5p	0.792484
CBX6	ENSG00000183741	ENST00000407418	hsa-miR-122-5p	0.790934
TSPAN14	ENSG00000108219	ENST00000429989	hsa-miR-122-5p	0.790065
HOXC8	ENSG00000037965	ENST00000040584	hsa-miR-122-5p	0.789576
USE1	ENSG00000053501	ENST00000595101	hsa-miR-122-5p	0.789481
CBL	ENSG00000110395	ENST00000264033	hsa-miR-122-5p	0.78925
SLC36A4	ENSG00000180773	ENST00000326402	hsa-miR-122-5p	0.789115
MRC1	ENSG00000120586	ENST00000239761	hsa-miR-122-5p	0.788689
ASCL1	ENSG00000139352	ENST00000266744	hsa-miR-122-5p	0.788303
HIF3A	ENSG00000124440	ENST00000339613	hsa-miR-122-5p	0.788217
SUPT20H	ENSG00000102710	ENST00000490716	hsa-miR-122-5p	0.788176
C8orf31	ENSG00000177335	ENST00000395172	hsa-miR-122-5p	0.788028
RDH8	ENSG00000080511	ENST00000591589	hsa-miR-122-5p	0.787805
GATAD2B	ENSG00000143614	ENST00000368655	hsa-miR-122-5p	0.787048
CNKSR3	ENSG00000153721	ENST00000607772	hsa-miR-122-5p	0.786753
FMNL3	ENSG00000161791	ENST00000335154	hsa-miR-122-5p	0.785738
RIMBP2	ENSG00000060709	ENST00000261655	hsa-miR-122-5p	0.7854
SH2D1B	ENSG00000198574	ENST00000367929	hsa-miR-122-5p	0.783979
MRC1L1	ENSG00000183748	ENST00000331429	hsa-miR-122-5p	0.783886
FAM115C	ENSG00000170379	ENST00000441159	hsa-miR-122-5p	0.783793
SPTLC3	ENSG00000172296	ENST00000399002	hsa-miR-122-5p	0.783166
HOXB9	ENSG00000170689	ENST00000311177	hsa-miR-122-5p	0.782167
ZDHHC20	ENSG00000180776	ENST00000400590	hsa-miR-122-5p	0.781743
PTPRB	ENSG00000127329	ENST00000451516	hsa-miR-122-5p	0.781163
DHX38	ENSG00000140829	ENST00000579387	hsa-miR-122-5p	0.780704
HECTD3	ENSG00000126107	ENST00000372172	hsa-miR-122-5p	0.780244
OCRL	ENSG00000122126	ENST00000357121	hsa-miR-122-5p	0.779659
FGD2	ENSG00000146192	ENST00000373535	hsa-miR-122-5p	0.778979
GPATCH2	ENSG00000092978	ENST00000366935	hsa-miR-122-5p	0.778409
RGS6	ENSG00000182732	ENST00000553530	hsa-miR-122-5p	0.778248
OSBP2	ENSG00000184792	ENST00000332585	hsa-miR-122-5p	0.777734
SLC41A1	ENSG00000133065	ENST00000367137	hsa-miR-122-5p	0.777569
AC008443.1	ENSG00000268397	ENST00000599439	hsa-miR-122-5p	0.777005
ADAMTS2	ENSG00000087116	ENST00000251582	hsa-miR-122-5p	0.775755
SCN3B	ENSG00000166257	ENST00000299333	hsa-miR-122-5p	0.775147
MICB	ENSG00000204516	ENST00000399150	hsa-miR-122-5p	0.775136
SCFD2	ENSG00000184178	ENST00000401642	hsa-miR-122-5p	0.774454
TRIM29	ENSG00000137699	ENST00000341846	hsa-miR-122-5p	0.774409
SOAT1	ENSG00000057252	ENST00000367619	hsa-miR-122-5p	0.773938
SP2	ENSG00000167182	ENST00000376741	hsa-miR-122-5p	0.773827
KMT2C	ENSG00000055609	ENST00000558084	hsa-miR-122-5p	0.772942
MPV17	ENSG00000115204	ENST00000426513	hsa-miR-122-5p	0.772886
IL18BP	ENSG00000137496	ENST00000497194	hsa-miR-122-5p	0.772014
IGFBP5	ENSG00000115461	ENST00000233813	hsa-miR-122-5p	0.771577
GRAMD3	ENSG00000155324	ENST00000513978	hsa-miR-122-5p	0.771445
ZBTB37	ENSG00000185278	ENST00000367701	hsa-miR-122-5p	0.769788
UBE2L3	ENSG00000185651	ENST00000342192	hsa-miR-122-5p	0.769449
LRP11	ENSG00000120256	ENST00000239367	hsa-miR-122-5p	0.768391
CD84	ENSG00000066294	ENST00000534968	hsa-miR-122-5p	0.7681
RALGAPB	ENSG00000170471	ENST00000397038	hsa-miR-122-5p	0.768053
SYT3	ENSG00000213023	ENST00000593901	hsa-miR-122-5p	0.767469
SLMAP	ENSG00000163681	ENST00000383718	hsa-miR-122-5p	0.765905
ZNF331	ENSG00000130844	ENST00000253144	hsa-miR-122-5p	0.765604
HEBP1	ENSG00000013583	ENST00000536942	hsa-miR-122-5p	0.765003
IHH	ENSG00000163501	ENST00000295731	hsa-miR-122-5p	0.764252
CA10	ENSG00000154975	ENST00000571371	hsa-miR-122-5p	0.764203
SLC29A4	ENSG00000164638	ENST00000396872	hsa-miR-122-5p	0.764002
PLEKHA6	ENSG00000143850	ENST00000272203	hsa-miR-122-5p	0.7639
IGSF5	ENSG00000183067	ENST00000380588	hsa-miR-122-5p	0.763722
PLEKHB2	ENSG00000115762	ENST00000403716	hsa-miR-122-5p	0.763425
HHIP	ENSG00000164161	ENST00000296575	hsa-miR-122-5p	0.762945
GREB1L	ENSG00000141449	ENST00000400483	hsa-miR-122-5p	0.762786
GNPDA1	ENSG00000113552	ENST00000311337	hsa-miR-122-5p	0.762204
DOCK3	ENSG00000088538	ENST00000266037	hsa-miR-122-5p	0.76199
MAR3	ENSG00000173926	ENST00000308660	hsa-miR-122-5p	0.761519
PAX8	ENSG00000125618	ENST00000397647	hsa-miR-122-5p	0.761158
GPM6B	ENSG00000046653	ENST00000454189	hsa-miR-122-5p	0.760657
ZNF589	ENSG00000164048	ENST00000448461	hsa-miR-122-5p	0.760461
TBC1D1	ENSG00000065882	ENST00000510573	hsa-miR-122-5p	0.760235
RASGEF1A	ENSG00000198915	ENST00000374459	hsa-miR-122-5p	0.759837
GRIN2B	ENSG00000273079	ENST00000609686	hsa-miR-122-5p	0.759818
ZNF280D	ENSG00000137871	ENST00000558320	hsa-miR-122-5p	0.759804
ZCCHC3	ENSG00000177764	ENST00000382352	hsa-miR-122-5p	0.759766
RDH12	ENSG00000139988	ENST00000551171	hsa-miR-122-5p	0.759712
C12orf42	ENSG00000179088	ENST00000547347	hsa-miR-122-5p	0.759449
GGPS1	ENSG00000152904	ENST00000282841	hsa-miR-122-5p	0.758159
RPS6KC1	ENSG00000136643	ENST00000366959	hsa-miR-122-5p	0.758096
AFF2	ENSG00000155966	ENST00000370457	hsa-miR-122-5p	0.757946
KRTAP2-1	ENSG00000212725	ENST00000391419	hsa-miR-122-5p	0.757694
BCR	ENSG00000186716	ENST00000305877	hsa-miR-122-5p	0.757645
RB1CC1	ENSG00000023287	ENST00000025008	hsa-miR-122-5p	0.757318
DLG2	ENSG00000150672	ENST00000398309	hsa-miR-122-5p	0.75589
GLB1L	ENSG00000163521	ENST00000295759	hsa-miR-122-5p	0.75534
DCTN1	ENSG00000204843	ENST00000434055	hsa-miR-122-5p	0.754909
ZSWIM1	ENSG00000168612	ENST00000372523	hsa-miR-122-5p	0.754593
GALNT3	ENSG00000115339	ENST00000392701	hsa-miR-122-5p	0.753871
SUMF2	ENSG00000129103	ENST00000436782	hsa-miR-122-5p	0.753431
PTPN1	ENSG00000196396	ENST00000371621	hsa-miR-122-5p	0.753391
PAK4	ENSG00000130669	ENST00000599386	hsa-miR-122-5p	0.753078
RYR2	ENSG00000198626	ENST00000366574	hsa-miR-122-5p	0.75238
SFXN1	ENSG00000164466	ENST00000321442	hsa-miR-122-5p	0.751732
USP42	ENSG00000106346	ENST00000521713	hsa-miR-122-5p	0.751133
TMEM213	ENSG00000214128	ENST00000442682	hsa-miR-122-5p	0.750857
PPARGC1B	ENSG00000155846	ENST00000309241	hsa-miR-122-5p	0.750384
ERN2	ENSG00000134398	ENST00000562562	hsa-miR-122-5p	0.750315
TTL	ENSG00000114999	ENST00000233336	hsa-miR-122-5p	0.748793
INTS8	ENSG00000164941	ENST00000523206	hsa-miR-122-5p	0.748751
PTBP3	ENSG00000119314	ENST00000374257	hsa-miR-122-5p	0.748728
RNF24	ENSG00000101236	ENST00000336095	hsa-miR-122-5p	0.748603
PIGP	ENSG00000185808	ENST00000360525	hsa-miR-122-5p	0.748264
GIMAP2	ENSG00000106560	ENST00000223293	hsa-miR-122-5p	0.747739
AL079342.1	ENSG00000203863	ENST00000369474	hsa-miR-122-5p	0.747595
NKAIN2	ENSG00000188580	ENST00000368417	hsa-miR-122-5p	0.747243
ZKSCAN1	ENSG00000106261	ENST00000324306	hsa-miR-122-5p	0.74681
SLC25A53	ENSG00000176274	ENST00000357421	hsa-miR-122-5p	0.745912
CCDC127	ENSG00000164366	ENST00000296824	hsa-miR-122-5p	0.745885
MTF2	ENSG00000143033	ENST00000370298	hsa-miR-122-5p	0.745306
LRRD1	ENSG00000240720	ENST00000343318	hsa-miR-122-5p	0.744352
RBM5	ENSG00000003756	ENST00000469838	hsa-miR-122-5p	0.744189
RRAGC	ENSG00000116954	ENST00000373001	hsa-miR-122-5p	0.74389
KIR2DL3	ENSG00000243772	ENST00000342376	hsa-miR-122-5p	0.743658
PPT1	ENSG00000131238	ENST00000433473	hsa-miR-122-5p	0.743264
BAIAP2	ENSG00000175866	ENST00000572329	hsa-miR-122-5p	0.743005
DDX42	ENSG00000198231	ENST00000577940	hsa-miR-122-5p	0.743
RNFT2	ENSG00000135119	ENST00000257575	hsa-miR-122-5p	0.742473
WISP1	ENSG00000104415	ENST00000250160	hsa-miR-122-5p	0.742193
DR1	ENSG00000117505	ENST00000370272	hsa-miR-122-5p	0.742165
HOXA13	ENSG00000106031	ENST00000222753	hsa-miR-122-5p	0.741753
C15orf53	ENSG00000175779	ENST00000318792	hsa-miR-122-5p	0.741711
DNAJC18	ENSG00000170464	ENST00000302060	hsa-miR-122-5p	0.740561
TSPAN7	ENSG00000156298	ENST00000475216	hsa-miR-122-5p	0.739605
ARL3	ENSG00000138175	ENST00000260746	hsa-miR-122-5p	0.739293
AC132872.2	ENSG00000268852	ENST00000598222	hsa-miR-122-5p	0.739026
PLCB3	ENSG00000149782	ENST00000540288	hsa-miR-122-5p	0.738892
KIAA1324	ENSG00000116299	ENST00000527996	hsa-miR-122-5p	0.738802
DDX10	ENSG00000178105	ENST00000526794	hsa-miR-122-5p	0.738502
LILRB4	ENSG00000186818	ENST00000391736	hsa-miR-122-5p	0.737483
TOB2	ENSG00000183864	ENST00000327492	hsa-miR-122-5p	0.737125
GAB3	ENSG00000160219	ENST00000369575	hsa-miR-122-5p	0.736782
RNF213	ENSG00000173821	ENST00000582970	hsa-miR-122-5p	0.736451
SLC13A5	ENSG00000141485	ENST00000433363	hsa-miR-122-5p	0.735837
CINP	ENSG00000100865	ENST00000559514	hsa-miR-122-5p	0.735281
CECR6	ENSG00000183307	ENST00000399875	hsa-miR-122-5p	0.735055
PBOV1	ENSG00000254440	ENST00000527246	hsa-miR-122-5p	0.734972
ZNF101	ENSG00000181896	ENST00000592502	hsa-miR-122-5p	0.734893
C7orf13	ENSG00000244291	ENST00000333319	hsa-miR-122-5p	0.734737
IQGAP1	ENSG00000140575	ENST00000268182	hsa-miR-122-5p	0.734617
VWC2	ENSG00000188730	ENST00000340652	hsa-miR-122-5p	0.734106
MMP7	ENSG00000137673	ENST00000260227	hsa-miR-122-5p	0.733942
JADE2	ENSG00000043143	ENST00000395003	hsa-miR-122-5p	0.733821
PAQR9	ENSG00000188582	ENST00000492509	hsa-miR-122-5p	0.733639
SMG1	ENSG00000157106	ENST00000446231	hsa-miR-122-5p	0.732614
ROR1	ENSG00000185483	ENST00000371079	hsa-miR-122-5p	0.732513
ZNF714	ENSG00000160352	ENST00000596143	hsa-miR-122-5p	0.730721
KCTD12	ENSG00000178695	ENST00000377474	hsa-miR-122-5p	0.730402
ATP1A2	ENSG00000018625	ENST00000447527	hsa-miR-122-5p	0.729344
ABI2	ENSG00000138443	ENST00000295851	hsa-miR-122-5p	0.728973
KLHL20	ENSG00000076321	ENST00000209884	hsa-miR-122-5p	0.728751
DAND5	ENSG00000179284	ENST00000585548	hsa-miR-122-5p	0.72834
LPAR6	ENSG00000139679	ENST00000378434	hsa-miR-122-5p	0.727867
FAM186A	ENSG00000185958	ENST00000543111	hsa-miR-122-5p	0.727815
TEP1	ENSG00000129566	ENST00000555727	hsa-miR-122-5p	0.727663
SUGP2	ENSG00000064607	ENST00000600239	hsa-miR-122-5p	0.727256
CXCR2	ENSG00000180871	ENST00000318507	hsa-miR-122-5p	0.726373
MYO1E	ENSG00000157483	ENST00000288235	hsa-miR-122-5p	0.726198
KIF11	ENSG00000138160	ENST00000260731	hsa-miR-122-5p	0.725847
AP2A1	ENSG00000196961	ENST00000597774	hsa-miR-122-5p	0.725494
SECTM1	ENSG00000141574	ENST00000269389	hsa-miR-122-5p	0.725365
MEF2D	ENSG00000116604	ENST00000464356	hsa-miR-122-5p	0.725074
RUNDC1	ENSG00000198863	ENST00000361677	hsa-miR-122-5p	0.724719
PTPN23	ENSG00000076201	ENST00000602307	hsa-miR-122-5p	0.724701
RWDD4	ENSG00000182552	ENST00000326397	hsa-miR-122-5p	0.724185
KIR3DL2	ENSG00000240403	ENST00000326321	hsa-miR-122-5p	0.724131
PCDH17	ENSG00000118946	ENST00000377918	hsa-miR-122-5p	0.724111
IFNGR2	ENSG00000159128	ENST00000545369	hsa-miR-122-5p	0.723449
HR	ENSG00000168453	ENST00000381418	hsa-miR-122-5p	0.723399
TRPS1	ENSG00000104447	ENST00000395715	hsa-miR-122-5p	0.722964
ZNF532	ENSG00000074657	ENST00000336078	hsa-miR-122-5p	0.722776
TFDP2	ENSG00000114126	ENST00000499676	hsa-miR-122-5p	0.722676
KIAA0100	ENSG00000007202	ENST00000583403	hsa-miR-122-5p	0.722407
KCNC2	ENSG00000166006	ENST00000549446	hsa-miR-122-5p	0.722404
PLEKHG4B	ENSG00000153404	ENST00000283426	hsa-miR-122-5p	0.722252
MOB3B	ENSG00000120162	ENST00000262244	hsa-miR-122-5p	0.722181
GPX3	ENSG00000211445	ENST00000388825	hsa-miR-122-5p	0.721738
PTPLAD2	ENSG00000188921	ENST00000495827	hsa-miR-122-5p	0.721719
ADSS	ENSG00000035687	ENST00000366535	hsa-miR-122-5p	0.721698
DNAJB7	ENSG00000172404	ENST00000307221	hsa-miR-122-5p	0.721688
KCNQ4	ENSG00000117013	ENST00000347132	hsa-miR-122-5p	0.721498
GPR156	ENSG00000175697	ENST00000495912	hsa-miR-122-5p	0.720796
GPR107	ENSG00000148358	ENST00000372410	hsa-miR-122-5p	0.720574
NRM	ENSG00000137404	ENST00000259953	hsa-miR-122-5p	0.720459
MYOZ3	ENSG00000164591	ENST00000297130	hsa-miR-122-5p	0.720195
AC005606.1	ENSG00000269205	ENST00000598236	hsa-miR-122-5p	0.719988
THG1L	ENSG00000113272	ENST00000231198	hsa-miR-122-5p	0.719871
KIAA0368	ENSG00000136813	ENST00000338205	hsa-miR-122-5p	0.719491
C15orf57	ENSG00000128891	ENST00000559291	hsa-miR-122-5p	0.718834
PTGR1	ENSG00000106853	ENST00000374324	hsa-miR-122-5p	0.717916
SP100	ENSG00000067066	ENST00000431952	hsa-miR-122-5p	0.717607
FAM110A	ENSG00000125898	ENST00000505691	hsa-miR-122-5p	0.717592
NT5C3A	ENSG00000122643	ENST00000456458	hsa-miR-122-5p	0.717304
STK32A	ENSG00000169302	ENST00000397936	hsa-miR-122-5p	0.716993
NUMBL	ENSG00000105245	ENST00000252891	hsa-miR-122-5p	0.716671
SLC25A19	ENSG00000125454	ENST00000416858	hsa-miR-122-5p	0.716449
FLVCR1	ENSG00000162769	ENST00000366971	hsa-miR-122-5p	0.716124
CPM	ENSG00000135678	ENST00000551568	hsa-miR-122-5p	0.716092
MAP3K3	ENSG00000198909	ENST00000361357	hsa-miR-122-5p	0.716068
ORAI2	ENSG00000160991	ENST00000356387	hsa-miR-122-5p	0.715828
TSPAN2	ENSG00000134198	ENST00000369516	hsa-miR-122-5p	0.715063
CDA	ENSG00000158825	ENST00000375071	hsa-miR-122-5p	0.714352
ZNF124	ENSG00000196418	ENST00000472531	hsa-miR-122-5p	0.714079
GCNT4	ENSG00000176928	ENST00000322348	hsa-miR-122-5p	0.713975
TMEM47	ENSG00000147027	ENST00000275954	hsa-miR-122-5p	0.7136
SORCS2	ENSG00000184985	ENST00000507866	hsa-miR-122-5p	0.713277
DSCAM	ENSG00000171587	ENST00000400454	hsa-miR-122-5p	0.712771
ADAMTS15	ENSG00000166106	ENST00000299164	hsa-miR-122-5p	0.712633
XKR6	ENSG00000171044	ENST00000382461	hsa-miR-122-5p	0.712142
RNF165	ENSG00000141622	ENST00000586604	hsa-miR-122-5p	0.71212
FGF11	ENSG00000161958	ENST00000293829	hsa-miR-122-5p	0.712109
CD83	ENSG00000112149	ENST00000379153	hsa-miR-122-5p	0.712031
OLA1	ENSG00000138430	ENST00000284719	hsa-miR-122-5p	0.71185
NAB2	ENSG00000166886	ENST00000357680	hsa-miR-122-5p	0.711249
ACP6	ENSG00000162836	ENST00000369238	hsa-miR-122-5p	0.711082
SEMA4A	ENSG00000196189	ENST00000368282	hsa-miR-122-5p	0.710991
ZBTB8A	ENSG00000160062	ENST00000373510	hsa-miR-122-5p	0.710929
ZNF626	ENSG00000188171	ENST00000601440	hsa-miR-122-5p	0.710896
CREB1	ENSG00000118260	ENST00000353267	hsa-miR-122-5p	0.710619
TMTC2	ENSG00000179104	ENST00000546590	hsa-miR-122-5p	0.710586
STX16	ENSG00000124222	ENST00000371132	hsa-miR-122-5p	0.709711
NUDT10	ENSG00000122824	ENST00000376006	hsa-miR-122-5p	0.708304
PLXNC1	ENSG00000136040	ENST00000258526	hsa-miR-122-5p	0.708109
B3GALNT1	ENSG00000169255	ENST00000392780	hsa-miR-122-5p	0.708048
SLC8A1	ENSG00000183023	ENST00000406785	hsa-miR-122-5p	0.707988
PRMT2	ENSG00000160310	ENST00000440086	hsa-miR-122-5p	0.707817
HSPA1L	ENSG00000204390	ENST00000375654	hsa-miR-122-5p	0.70774
IL1RN	ENSG00000136689	ENST00000259206	hsa-miR-122-5p	0.707595
FOXJ3	ENSG00000198815	ENST00000372572	hsa-miR-122-5p	0.707577
ENAM	ENSG00000132464	ENST00000396073	hsa-miR-122-5p	0.707216
ACSS2	ENSG00000131069	ENST00000481284	hsa-miR-122-5p	0.706917
CCDC97	ENSG00000142039	ENST00000269967	hsa-miR-122-5p	0.706667
KAT6B	ENSG00000156650	ENST00000372711	hsa-miR-122-5p	0.706638
CALCOCO1	ENSG00000012822	ENST00000548263	hsa-miR-122-5p	0.706115
RUNX2	ENSG00000124813	ENST00000371432	hsa-miR-122-5p	0.705767
PGM2L1	ENSG00000165434	ENST00000298198	hsa-miR-122-5p	0.705029
DEDD	ENSG00000158796	ENST00000368006	hsa-miR-122-5p	0.704883
NIT2	ENSG00000114021	ENST00000394140	hsa-miR-122-5p	0.704499
TBCK	ENSG00000145348	ENST00000273980	hsa-miR-122-5p	0.704459
CCDC43	ENSG00000180329	ENST00000457422	hsa-miR-122-5p	0.704447
FAM153C	ENSG00000204677	ENST00000398106	hsa-miR-122-5p	0.704308
MSRB3	ENSG00000174099	ENST00000308259	hsa-miR-122-5p	0.704101
STX1B	ENSG00000099365	ENST00000215095	hsa-miR-122-5p	0.703592
IGF1R	ENSG00000140443	ENST00000268035	hsa-miR-122-5p	0.703047
BRWD1	ENSG00000185658	ENST00000342449	hsa-miR-122-5p	0.702918
BPHL	ENSG00000137274	ENST00000430655	hsa-miR-122-5p	0.702895
SGSH	ENSG00000181523	ENST00000573150	hsa-miR-122-5p	0.702707
SERF1B	ENSG00000205572	ENST00000380750	hsa-miR-122-5p	0.702693
BACH2	ENSG00000112182	ENST00000537989	hsa-miR-122-5p	0.70266
KIAA1456	ENSG00000250305	ENST00000524591	hsa-miR-122-5p	0.702463
CHAT	ENSG00000070748	ENST00000466590	hsa-miR-122-5p	0.702427
SMYD4	ENSG00000186532	ENST00000305513	hsa-miR-122-5p	0.702109
SEC31B	ENSG00000075826	ENST00000479697	hsa-miR-122-5p	0.701857
SLC12A1	ENSG00000074803	ENST00000396577	hsa-miR-122-5p	0.70178
VSTM4	ENSG00000165633	ENST00000332853	hsa-miR-122-5p	0.701653
KMT2A	ENSG00000118058	ENST00000534358	hsa-miR-122-5p	0.701106
FBXL2	ENSG00000153558	ENST00000484457	hsa-miR-122-5p	0.701023
RABL2B	ENSG00000079974	ENST00000395590	hsa-miR-122-5p	0.701018
METTL17	ENSG00000165792	ENST00000555640	hsa-miR-122-5p	0.700986
MAPK9	ENSG00000050748	ENST00000452135	hsa-miR-122-5p	0.700238
CS	ENSG00000062485	ENST00000549143	hsa-miR-122-5p	0.70019
VPS39	ENSG00000166887	ENST00000318006	hsa-miR-122-5p	0.700058
