# Supplementary material for: Regulation of insulin resistance and type II diabetes by hepatitis C virus infection: A driver function of circulating miRNAs
Source: J Cell Mol Med. 2018 Feb 7;22(4):2071–85. doi: 10.1111/jcmm.13553 (PMC5867149; doi:10.1111/jcmm.13553)
Supplement: Supplementary file 2 [file JCMM-22-2071-s002.xlsx]

## Sheet: Sheet1
PANTHER GO-Slim Molecular Function
Parent Group	Accession #	Name	# of Genes
Binding (GO:0005488)	GO:0005515	protein binding	88	CNKSR3 FGF11 NUMBL OCLN MYO9A LTBP2 KCTD7 VAMP4 MICU3 VAMP3 RBM43 KIAA0368 PGLYRP2 KCNN3 PPARGC1B RIMS1 RB1CC1 ZBTB8A KCTD14 SEMA4A ANKIB1 PLCB3 HHIP APPL2 DCTN1 IL18BP OLA1 CD84 RHOT1 SYT3 KIR2DL4 LRP11 CD40LG TRIM29 EPO PAK3 ENY2 PAK4 TBCK MICB DOCK3 MAPRE1 MYO1E STMN2 BCL2A1 IL1RN TBC1D1 PROK2 STX1B BMP1 KIR2DL3 DLG2 KALRN GIT1 KIR2DL1 ARL3 PLEKHG4B KIR3DL2 IQGAP1 TPPP2 RASGEF1A IGFBP5 TBC1D22…
Binding (GO:0005488)	GO:0003676	nucleic acid binding	61	OCLN KAT6B SOX6 NFAT5 RBM43 DEDD MIXL1 UBA52 SIX3 IKZF2 PURB PAX8 RIMKLA ERCC1 GPATCH2 APPL2 TFDP2 CUX1 MRPS11 AC016586 HOXA13 GRHL2 BRPF1 ZNF614 MECOM BACH2 SF3B1 GIT1 FOXK2 MBNL1 AFF2 FOXO3 AC005606 HR MED1 RBL1 MYB ASCL1 FOXJ3 HOXB9 SOX11 RAVER1 HEBP1 KDM3B CBX6 SMYD4 JADE2 HIF3A RUNX2 TBR1 SUGP2 HMGA2 HOXC8 ZNF589 SP2 NOS1 SRSF7 TRPS1 RBM5 ZNF124 NPAS3
Catalytic Activity (GO:0003824)	GO:0016787	hydrolase	53	KIF11 CDA MYO9A GLB1L ZBTB8A ERCC1 PLCB3 PTPRB OLA1 GNPDA1 RHOT1 PFKFB2 LRP11 DHX38 TBCK PTPN1 MYO1E DDX10 RRAGC DDX42 TBC1D1 PTPN23 BMP1 RGS6 ARL3 BPHL TEP1 DFFB TBC1D22B CTDNEP1 BCR NT5C3A RAB3GAP1 TBC1D10B ATP1A2 LNPEP NUDT10 PTPRG ADAMTS15 NIT2 PPTC7 KIF5B AGTPBP1 CPM NF1 NOS1 PPT1 ADAMTS2 ECE2 RUNDC1 HPSE2 PLXNC1 SGSH
Catalytic Activity (GO:0003824)	GO:0016740	transferase	50	MAP3K3 CNKSR3 FPGT-TNNI3K KAT6B CHAT SPTLC3 KIAA0368 PGM2L1 RPS6KC1 POLR1C ADRBK2 CD84 PDK1 PAK3 PAK4 PIP4K2A THG1L CS B3GALNT1 DSTYK GSTO2 GCNT4 AKT3 GALNTL6 CLIC1 PROK2 SOAT1 TRMT61B TMTC2 DLG2 MAPK9 AL079342 PRMT2 EOGT SMG1 UGGT1 GALNT3 ST6GALNAC4 PGS1 CLIC4 GALNT12 ERN2 AC002451 GGPS1 PDK1 STK32A MOB3B TTC6 CCNG1 ALG3
Transporter Activity (GO:0005215)	GO:0022857	transmembrane transporter	27	SORCS2 SLC13A5 RYR2 KCNN3 KCNC2 SLC17A1 SEC14L6 KCNQ4 SLC8A1 BCL2A1 SFXN1 CLIC1 BMP1 SLC36A4 ORAI2 SLCO5A1 FLVCR1 KCNJ16 ATP1A2 SCFD2 CLIC4 CACNA1E SLC7A1 SCN3B CACNA1C SLC29A4 SLC7A14
Catalytic Activity (GO:0003824)	GO:0030234	enzyme regulator	24	MYO9A RIMS1 PLCB3 APPL2 TBCK DOCK3 MYO1E TBC1D1 BMP1 RGS6 KALRN GIT1 PLEKHG4B IQGAP1 RASGEF1A TBC1D22B BCR PGS1 RAB3GAP1 TBC1D10B ABI2 FGD2 NF1 RUNDC1
Catalytic Activity (GO:0003824)	GO:0016491	oxidoreductase	12	RDH8 MSRB3 RDH12 AC005606 EPO GPX3 BMP1 PTGR1 ACSS2 P4HA1 GPD1L NOS1
Structural Molecule Activity (GO:0005198)	GO:0005200	structural constituent of cytoskeleton	11	TTL MYO9A ZBTB8A DCTN1 MAPRE1 MYO1E CLDN2 TPPP2 LMNB2 FMNL3 VIL1
Binding (GO:0005488)	GO:0005509	calcium ion binding	9	GP2 DSG2 LTBP2 MICU3 PLCB3 CANX SYT3 PCDH17 TECTB
Catalytic Activity (GO:0003824)	GO:0016874	ligase	8	TTL UBE2L3 KLHL20 ADSS BACH2 ACSS2 TSG101 CBL
Structural Molecule Activity (GO:0005198)	GO:0003735	structural constituent of ribosome	7	SLC25A34 SLC25A53 UBA52 RIMKLA MRPS11 SLC25A19 RPS15A
Signal Transducer Activity	GO:0004871	*signal transducer	5	PAQR9 PROK2 GABRR1 SECTM1 IFNGR2
Catalytic Activity (GO:0003824)	GO:0016829	lyase	4	CA10 CS NOS1 HMGA2
Binding (GO:0005488)	GO:0003682	chromatin binding	4	KAT6B ENY2 CBX6 TRPS1
Transporter Activity (GO:0005215)	GO:0015171	Aa transmembrane transporter	3	SLC7A1 SLC7A14 SLC36A4
Catalytic Activity (GO:0003824)	GO:0004386	helicase	3	DHX38 DDX10 DDX42
Catalytic Activity (GO:0003824)	GO:0016853	isomerase	3	CWC27 GNPDA1 TMX3
Binding (GO:0005488)	GO:0008289	lipid binding	3	SORCS2 PAQR9 SYT3
Structural Molecule Activity (GO:0005198)	GO:0005201	ECM structural constituent	2	LTBP2 COLEC12
Receptor Activity (GO:0004872)	GO:0004930	GPCR	2	GPR107 BAI2
Binding (GO:0005488)	GO:0005544	calcium-dependent phospholipid binding	2	LTBP2 SYT3
Antioxidant Activity (GO:0016209)	GO:0004601	peroxidase	2	EPO GPX3
Transporter Activity (GO:0005215)	GO:0005319	lipid transporter	1	BMP1
Structural Molecule Activity (GO:0005198)	GO:0019911	structural constituent of myelin sheath	1	GPM6B
Receptor Activity (GO:0004872)	GO:0016917	GABA receptor	1	GABRR1
Receptor Activity (GO:0004872)	GO:0004896	cytokine receptor	1	IFNGR2
Receptor Activity (GO:0004872)	GO:0030547	receptor inhibitor	1	IL18BP
Receptor Activity (GO:0004872)	GO:0030545	receptor regulator	1	IL18BP
Receptor Activity (GO:0004872)	GO:0005164	TNF receptor binding	1	CD40LG
Catalytic Activity (GO:0003824)	GO:0019239	deaminase	1	CDA
PANTHER GO-Slim Biological Process
Level 2	Level 3	Name	# of Genes
primary metabolic process (GO:0044238)	GO:0006139	nucleobase-containing compound metabolism	75	KIF11 TEP1 CDA OCLN KAT6B SOX6 NFAT5 MIXL1 ZBTB8A SMURF2 SIX3 IKZF2 PURB PAX8 ERCC1 POLR1C CUX1 TRIM29 DHX38 ENY2 THG1L MRPS11 AC016586 HOXA13 GRHL2 BRPF1 DDX10 ZNF614 RRAGC DDX42 RNF165 ADSS BACH2 SF3B1 TRMT61B RGS6 DLG2 AL079342 AFF2 DFFB AC005606 HR MED1 PRMT2 SMG1 RBL1 HNRNPU BCR MYB ASCL1 RAB3GAP1 ATP1A2 BRWD1 HOXB9 NOS1 SOX11 RAVER1 HEBP1 KIF5B KDM3B CBX6 SMYD4 JADE2 ZNF101 TBR1 SUGP2 HMGA2…
primary metabolic process (GO:0044238)	GO:0019538	protein metabolism	56	CWC27 TTL KAT6B MSRB3 UBE2L3 SLC25A34 DUSP28 KIAA0368 KLHL20 SLC25A53 RB1CC1 ZBTB8A UBA52 SMURF2 ANKIB1 RIMKLA PTPRB CANX LRP11 ENY2 MRPS11 B3GALNT1 MSL3 PTPN1 GCNT4 HEBP1 GALNTL6 SERP1 PIGP RNF165 PTPN23 BACH2 TMTC2 BMP1 SLC25A19 TEP1 P4HA1 RNF24 PRMT2 UGGT1 GALNT3 ST6GALNAC4 LNPEP PTPRG ADAMTS15 GALNT12 USE1 PPTC7 AGTPBP1 CPM NOS1 ADAMTS2 TTC6 ECE2 HECTD3 ALG3
nitrogen compound metabolic process (GO:0006807)		*nitrogen compound metabolic process	53	KIF11 TEP1 CDA PPARGC1B SMURF2 IKZF2 POLR1C TFDP2 DHX38 ENY2 THG1L MRPS11 GSTO2 GRHL2 DDX10 RRAGC DDX42 RNF165 ADSS CLIC1 BACH2 SF3B1 TRMT61B RGS6 DLG2 FOXK2 FOXO3 DFFB AC005606 MED1 PRMT2 SMG1 BCR MED1 RAB3GAP1 ATP1A2 LNPEP BRWD1 CLIC4 FOXJ3 NOS1 RAVER1 HEBP1 KIF5B HIF3A RUNX2 HMGA2 CPM SP2 NF1 TRPS1 PLXNC1 NPAS3
biosynthetic process (GO:0009058)		*biosynthetic process	31	SLC25A34 PPARGC1B SLC25A53 SMURF2 IKZF2 POLR1C TFDP2 ENY2 MRPS11 GRHL2 SERP1 PIGP RNF165 ADSS BACH2 SLC25A19 FOXK2 FOXO3 PRMT2 ST6GALNAC4 MED1 BRWD1 FOXJ3 NOS1 HEBP1 HIF3A RUNX2 HMGA2 SP2 TRPS1 NPAS3
catabolic process (GO:0009056)		*catabolic process	23	KIF11 CDA RB1CC1 SMURF2 ANKIB1 DHX38 GSTO2 DDX10 FUNDC2 RRAGC DDX42 RNF165 RGS6 DFFB RNF24 BCR RAB3GAP1 ATP1A2 LNPEP KIF5B NF1 PLXNC1 HECTD3
primary metabolic process (GO:0044238)	GO:0005975	carbohydrate metabolism	13	PGLYRP2 GNPDA1 OCRL CS GCNT4 GALNTL6 SERP1 PTGR1 GALNT3 ST6GALNAC4 GALNT12 ALG3 SGSH
phosphate-containing compound metabolic process (GO:0006796)	GO:0019220	regulation of phosphate metabolism	12	MAP3K3 RB1CC1 PAK3 PAK4 PROK2 RGS6 BCR PGS1 RAB3GAP1 NOS1 NF1 PLXNC1
primary metabolic process (GO:0044238)	GO:0006629	lipid metabolism	10	SORCS2 CHAT RDH8 SPTLC3 SEC14L6 B3GALNT1 GPX3 SOAT1 ACSS2 NPC1L1
phosphate-containing compound metabolic process (GO:0006796)	GO:0006644	phospholipid metabolism	9	PLCB3 PIP4K2A OCRL PIGP TEP1 GPD1L NUDT10 ACP6 SGSH
primary metabolic process (GO:0044238)	GO:0006520	cellular amino acid metabolism	9	CHAT PDK1 CS GSTO2 CLIC1 ACSS2 MYB CLIC4 AC002451
sulfur compound metabolic process (GO:0006790)		*sulfur compound metabolism	4	GSTO2 CLIC1 CLIC4 SGSH
coenzyme metabolic process (GO:0006732)		*coenzyme metabolism	1	ACSS2
generation of precursor metabolites and energy (GO:0006091)	GO:0006096	glycolysis	1	PFKFB2
generation of precursor metabolites and energy (GO:0006091)	GO:0006119	oxidative phosphorylation	1	AC005606
generation of precursor metabolites and energy (GO:0006091)	GO:0022904	respiratory electron transport chain	1	AC005606
primary metabolic process (GO:0044238)	GO:0006099	tricarboxylic acid cycle	1	CS
secondary metabolic process (GO:0019748)		*secondary metabolic process	1	GSTO2
PANTHER GO-Pathways
	Accession #	Name	# Genes
	P06664	GnRH receptor	11	MAP3K3 NAB2 IGF1R SRF MAPK9 ASCL1 ARHGAP32 NOS1 CREB1 GPLD1 CACNA1C
	P06959	CCKR signaling	10	RYR2 MEF2D MMP7 SRF MAPK9 TEP1 FOXO3 NOS1 CREB1 PDK1
	P00031	Inflammation via chemokine and cytokine	9	NFAT5 PLCB3 PAK3 PAK4 AKT3 CXCR2 TEP1 PDK1 IFNGR2
	P00006	Apoptosis signaling	8	KLHL20 PRKRA ATF6 AKT3 BCL2A1 MAPK9 CREB1 HSPA1L
	P00044	Nicotinic AChr signaling	7	CHAT MYO9A VAMP3 MYO1E STX1B STX16 CACNA1C
	P00018	EGF receptor signaling	6	MAP3K3 AKT3 MAPK9 GAB3 NF1 CBL
	P00026	GPCR (Giα & Gsα) signaling	6	ADRBK2 AC016586 GYS1 RGS6 GNG13 CREB1
	P00029	Huntington disease	6	AP2A1 DCTN1 AKT3 KALRN MAPK9 GRIN2B
	P00059	p53 pathway	6	KAT6B AKT3 TEP1 PDK1 BAI2 CCNG1
	P00027	GPCR (Gqα & Goα) signaling	5	PLCB3 ADRBK2 RGS6 GNG13 CACNA1E
	P00036	Interleukin signaling	5	AKT3 SRF CXCR2 FOXO3 PDK1
	P04393	Ras Pathway	5	PAK3 AKT3 SRF MAPK9 PDK1
	P00057	Wnt signaling pathway	5	PLCB3 ADSS MMP7 GNG13 CDH6
	P04398	p53 pathway feedback loops 2	5	AKT3 TEP1 RBL1 PDK1 CCNG1
	P00021	FGF signaling pathway	4	MAP3K3 FGF11 AKT3 MAPK9
	P00033	Insulin/IGF pathway-PKB signaling pathway	4	IGF1R TEP1 FOXO3 PDK1
	P00037	Ionotropic glutamate receptor	4	VAMP3 SLC17A1 CACNA1E GRIN2B
	P00039	Metabotropic glutamate receptor group III pathway	4	VAMP3 STX1B CACNA1E GRIN2B
	P00042	Muscarinic AChR 1 & 3 pathway	4	CHAT VAMP3 STX1B GRIN2B
	P00043	Muscarinic AChR 2 & 4 pathway	4	CHAT CAMP3 STX1B STX16
	P00048	PI3 kinase pathway	4	AKT3 TEP1 FOXO3 PDK1
	P00049	Parkinson disease	4	UBE2L3 ADRBK2 MAPK9 HSPA1L
