# Supplementary material for: Regulation of insulin resistance and type II diabetes by hepatitis C virus infection: A driver function of circulating miRNAs
Source: J Cell Mol Med. 2018 Feb 7;22(4):2071–85. doi: 10.1111/jcmm.13553 (PMC5867149; doi:10.1111/jcmm.13553)
Supplement: Supplementary file 3 [file JCMM-22-2071-s003.xlsx]

## Sheet: Sheet1
Common Genes (GEO vs. DmT miR-122)
Jin et al. (2011) - Type 2 diabetic and insulin-resistant but normoglycemic cohorts: skeletal muscle. (Accession: GDS3884)
PIEZO2	piezo type mechanosensitive ion channel component 2
MYB	MYB proto-oncogene, transcription factor
VSTM4	V-set and transmembrane domain containing 4
SLC12A1	solute carrier family 12 member 1
PTPN1	protein tyrosine phosphatase, non-receptor type 1
GPATCH2	G-patch domain containing 2
TTL	tubulin tyrosine ligase
CCDC150	coiled-coil domain containing 150
ZNF101	zinc finger protein 101
ASCL1	achaete-scute family bHLH transcription factor 1
RNF213	ring finger protein 213
Yang et al. (2002) - Type 2 diabetes and insulin resistance (Hu35k-D). (Accession: GDS162)
CA10	carbonic anhydrase 10
PEG10	paternally expressed 10
CDH6	cadherin 6
PLEKHA6	pleckstrin homology domain containing A6
MSRB3	methionine sulfoxide reductase B3
SOX11	SRY-box 11
MYO9A	myosin IXA
SUMF2	sulfatase modifying factor 2
HNRNPU	heterogeneous nuclear ribonucleoprotein U
EBLN2	endogenous Bornavirus-like nucleoprotein 2
ENY2	ENY2, transcription and export complex 2 subunit
PAPPA	pappalysin 1
GATAD2B	GATA zinc finger domain containing 2B
Keller et al. (2011) - Adipogenesis and obesity: subcutaneous adipose tissue. (Accession: GDS3961)
DUSP4	dual specificity phosphatase 4
Hardy et al. (2009), Subcutaneous - Obesity-associated insulin resistance independent of BMI: omental and subcutaneous adipose tissues (Accession: GDS3962)
HACD4	3-Hydroxyacyl-CoA Dehydratase 4
PEG10	paternally expressed 10
PPARGC1B	PPARG coactivator 1 beta
RPS6KC1	ribosomal protein S6 kinase C1
RUNX2	runt related transcription factor 2
GRK3	G Protein-Coupled Receptor Kinase 3
Hardy et al. (2009), Omental - Obesity-associated insulin resistance independent of BMI: omental and subcutaneous adipose tissues (Accession: GDS3962)
SOX6	SRY-box 6
ARFGEF3	ARFGEF Family Member 3
MYO9A	myosin IXA
RSPO1	R-spondin 1
SAMD12	sterile alpha motif domain containing 12
GALNT12	polypeptide N-acetylgalactosaminyltransferase 12
KCNN3	potassium calcium-activated channel subfamily N member 3
TRIM29	tripartite motif containing 29
EFHC1	EF-hand domain containing 1
KCNJ16	potassium voltage-gated channel subfamily J member 16
ROR1	receptor tyrosine kinase like orphan receptor 1
GPD1L	glycerol-3-phosphate dehydrogenase 1-like
NPAS3	neuronal PAS domain protein 3
TMTC2	transmembrane and tetratricopeptide repeat containing 2
SCN3B	sodium voltage-gated channel beta subunit 3
SUPT20H	SPT20 homolog, SAGA complex component
KCTD14	potassium channel tetramerization domain containing 14
GRK3	G Protein-Coupled Receptor Kinase 3
